# Supplementary material for: Prospective evidence for independent nitrogen and phosphorus limitation of grasshopper (Chorthippus curtipennis) growth in a tallgrass prairie
Source: PLoS One. 2017 May 16;12(5):e0177754. doi: 10.1371/journal.pone.0177754 (PMC5433754; doi:10.1371/journal.pone.0177754)
Supplement: S1 File — (ZIP) [file pone.0177754.s001.zip]

Archive with 9 entries (9 files):
- rgr_data.csv
- plant_nutrition.csv
- lab_assays.csv
- field_cages.csv
- before_weights.csv
- plant_nutrition.py
- lab_assays.py
- field_cages.py
- before_weights.py
