# Supplementary material for: Prospective evidence for independent nitrogen and phosphorus limitation of grasshopper (Chorthippus curtipennis) growth in a tallgrass prairie
Source: PLoS One. 2017 May 16;12(5):e0177754. doi: 10.1371/journal.pone.0177754 (PMC5433754; doi:10.1371/journal.pone.0177754)
Supplement: S1 File — (ZIP) [file pone.0177754.s001.zip › rgr_data.csv]

grasshopper	date	treatment	initial.weight	date	final.weight	Phosphorus (g)	Nitrogen (g)	final-initial	final-initial/initial	per day		final/inital	ln	ln per day
1	7/15/2016	30N	0.1125	8/12/2016	0.1636	0	30	0.0511	0.454222222	0.016222222		1.454222222	0.374471203	0.013373972
2	7/15/2016	30N	0.1512	8/12/2016	0.2641	0	30	0.1129	0.746693122	0.026667611		1.746693122	0.557724356	0.019918727
3	7/15/2016	30N	0.11	8/12/2016	0.2767	0	30	0.1667	1.515454545	0.054123377		2.515454545	0.922453521	0.032944769
4	7/15/2016	30N	0.1115	8/12/2016		0	30
5	7/15/2016	30N	0.1334	8/12/2016	0.2289	0	30	0.0955	0.715892054	0.025567573		1.715892054	0.539933093	0.019283325
6	7/15/2016	30N	0.1636	8/12/2016	0.2427	0	30	0.0791	0.483496333	0.017267726		1.483496333	0.394401689	0.014085775
7	7/15/2016	30N	0.1846	8/12/2016		0	30
8	7/15/2016	30N	0.1022	8/12/2016		0	30
9	7/15/2016	30N	0.0928	8/12/2016	0.2631	0	30	0.1703	1.83512931	0.065540333		2.83512931	1.042087548	0.037217412
10	7/15/2016	30N	0.1031	8/12/2016		0	30
11	7/15/2016	30N+P	0.121	8/12/2016		10	30
12	7/15/2016	30N+P	0.167	8/12/2016	0.1958	10	30	0.0288	0.17245509	0.00615911		1.17245509	0.159099918	0.00568214
13	7/15/2016	30N+P	0.1439	8/12/2016		10	30
14	7/15/2016	30N+P	0.0762	8/12/2016	0.1839	10	30	0.1077	1.413385827	0.050478065		2.413385827	0.881030669	0.031465381
15	7/15/2016	30N+P	0.0883	8/12/2016	0.1841	10	30	0.0958	1.084937712	0.038747775		2.084937712	0.734738981	0.026240678
16	7/15/2016	30N+P	0.1414	8/12/2016	0.2128	10	30	0.0714	0.504950495	0.018033946		1.504950495	0.408760004	0.014598572
17	7/15/2016	30N+P	0.1194	8/12/2016	0.2188	10	30	0.0994	0.832495812	0.029731993		1.832495812	0.60567887	0.021631388
18	7/15/2016	30N+P	0.0882	8/12/2016	0.1279	10	30	0.0397	0.450113379	0.016075478		1.450113379	0.371641746	0.013272919
19	7/15/2016	30N+P	0.1641	8/12/2016	0.2368	10	30	0.0727	0.443022547	0.015822234		1.443022547	0.366739905	0.013097854
20	7/15/2016	30N+P	0.1212	8/12/2016	0.2552	10	30	0.134	1.105610561	0.039486091		2.105610561	0.744605478	0.026593053
21	7/15/2016	10N	0.0899	8/12/2016	0.168	0	10	0.0781	0.868743048	0.031026537		1.868743048	0.625266038	0.02233093
22	7/15/2016	10N	0.1674	8/12/2016	0.1985	0	10	0.0311	0.185782557	0.006635091		1.185782557	0.170402942	0.006085819
23	7/15/2016	10N	0.1465	8/12/2016	0.1817	0	10	0.0352	0.240273038	0.00858118		1.240273038	0.215331547	0.007690412
24	7/15/2016	10N	0.1013	8/12/2016	0.1623	0	10	0.061	0.602171767	0.021506135		1.602171767	0.471360063	0.016834288
25	7/15/2016	10N	0.0837	8/12/2016	0.1761	0	10	0.0924	1.103942652	0.039426523		2.103942652	0.743813038	0.026564751
26	7/15/2016	10N	0.1182	8/12/2016	0.1764	0	10	0.0582	0.492385787	0.017585207		1.492385787	0.400376039	0.014299144
27	7/15/2016	10N	0.1202	8/12/2016	0.1686	0	10	0.0484	0.40266223	0.014380794		1.40266223	0.338372023	0.012084715
28	7/15/2016	10N	0.0999	8/12/2016	0.2444	0	10	0.1445	1.446446446	0.051658802		2.446446446	0.894636542	0.031951305
29	7/15/2016	10N	0.0811	8/12/2016	0.2344	0	10	0.1533	1.89025894	0.067509248		2.89025894	1.061346097	0.037905218
30	7/15/2016	10N	0.1077	8/12/2016	0.2489	0	10	0.1412	1.311049211	0.046823186		2.311049211	0.837701625	0.029917915
31	7/15/2016	10N+P	0.1327	8/12/2016	0.2662	10	10	0.1335	1.006028636	0.035929594		2.006028636	0.696156965	0.024862749
32	7/15/2016	10N+P	0.0924	8/12/2016	0.1647	10	10	0.0723	0.782467532	0.027945269		1.782467532	0.577998659	0.020642809
33	7/15/2016	10N+P	0.1286	8/12/2016	0.162	10	10	0.0334	0.259720062	0.009275717		1.259720062	0.230889523	0.008246054
34	7/15/2016	10N+P	0.1105	8/12/2016	0.2575	10	10	0.147	1.330316742	0.047511312		2.330316742	0.846004199	0.030214436
35	7/15/2016	10N+P	0.1248	8/12/2016	0.2452	10	10	0.1204	0.96474359	0.034455128		1.96474359	0.675361748	0.024120062
36	7/15/2016	10N+P	0.1182	8/12/2016	0.2415	10	10	0.1233	1.043147208	0.037255257		2.043147208	0.714491368	0.025517549
37	7/15/2016	10N+P	0.125	8/12/2016	0.2756	10	10	0.1506	1.2048	0.043028571		2.2048	0.790636802	0.028237029
38	7/15/2016	10N+P	0.1175	8/12/2016	0.26	10	10	0.1425	1.212765957	0.04331307		2.212765957	0.794243297	0.028365832
39	7/15/2016	10N+P	0.1104	8/12/2016	0.2411	10	10	0.1307	1.183876812	0.042281315		2.183876812	0.781101651	0.027896488
40	7/15/2016	10N+P	0.2245	8/12/2016	0.2563	10	10	0.0318	0.141648107	0.005058861		1.141648107	0.132472926	0.004731176
41	7/15/2016	0N	0.0762	8/12/2016	0.1434	0	0	0.0672	0.881889764	0.031496063		1.881889764	0.632276465	0.022581302
42	7/15/2016	0N	0.0911	8/12/2016	0.1809	0	0	0.0898	0.985729967	0.035204642		1.985729967	0.685986588	0.024499521
43	7/15/2016	0N	0.115	8/12/2016	0.1654	0	0	0.0504	0.43826087	0.015652174		1.43826087	0.363434654	0.012979809
44	7/15/2016	0N	0.1597	8/12/2016	0.1835	0	0	0.0238	0.14902943	0.00532248		1.14902943	0.138917612	0.004961343
45	7/15/2016	0N	0.086	8/12/2016	0.2102	0	0	0.1242	1.444186047	0.051578073		2.444186047	0.893712162	0.031918292
46	7/15/2016	0N	0.0983	8/12/2016	0.2114	0	0	0.1131	1.150559512	0.041091411		2.150559512	0.765728046	0.02734743
47	7/15/2016	0N	0.0906	8/12/2016		0	0
48	7/15/2016	0N	0.1275	8/12/2016	0.1925	0	0	0.065	0.509803922	0.018207283		1.509803922	0.411979789	0.014713564
49	7/15/2016	0N	0.1125	8/12/2016	0.1731	0	0	0.0606	0.538666667	0.019238095		1.538666667	0.430916241	0.015389866
50	7/15/2016	0N	0.1596	8/12/2016	0.2498	0	0	0.0902	0.565162907	0.02018439		1.565162907	0.447989913	0.01599964
51	7/15/2016	0N+P	0.1894	8/12/2016	0.2475	10	0	0.0581	0.306758184	0.010955649		1.306758184	0.267549401	0.009555336
52	7/15/2016	0N+P	0.1161	8/12/2016	0.2066	10	0	0.0905	0.779500431	0.027839301		1.779500431	0.576332668	0.02058331
53	7/15/2016	0N+P	0.1645	8/12/2016	0.24	10	0	0.0755	0.458966565	0.016391663		1.458966565	0.377728353	0.013490298
54	7/15/2016	0N+P	0.1194	8/12/2016	0.1572	10	0	0.0378	0.316582915	0.011306533		1.316582915	0.275039679	0.009822846
55	7/15/2016	0N+P	0.1016	8/12/2016		10	0
56	7/15/2016	0N+P	0.1544	8/12/2016	0.2127	10	0	0.0583	0.377590674	0.013485381		1.377590674	0.320336085	0.011440574
57	7/15/2016	0N+P	0.1043	8/12/2016	0.2134	10	0	0.1091	1.046021093	0.037357896		2.046021093	0.715896977	0.025567749
58	7/15/2016	0N+P	0.1551	8/12/2016	0.2453	10	0	0.0902	0.581560284	0.02077001		1.581560284	0.458411881	0.016371853
59	7/15/2016	0N+P	0.1563	8/12/2016	0.2338	10	0	0.0775	0.495841331	0.017708619		1.495841331	0.402688812	0.014381743
60	7/15/2016	0N+P	0.1065	8/12/2016	0.2329	10	0	0.1264	1.18685446	0.042387659		2.18685446	0.782464192	0.02794515
