# Supplementary material for: Prospective evidence for independent nitrogen and phosphorus limitation of grasshopper (Chorthippus curtipennis) growth in a tallgrass prairie
Source: PLoS One. 2017 May 16;12(5):e0177754. doi: 10.1371/journal.pone.0177754 (PMC5433754; doi:10.1371/journal.pone.0177754)
Supplement: S1 File — (ZIP) [file pone.0177754.s001.zip › plant_nutrition.csv]

Block	Nitrogen Treatment	Phosphorus Treatment	N	C	P
A	0	0	0.5989	41.40	0.037
A	0	10	0.8105	45.29	0.186
A	10	0	1.094	39.42	0.031
A	10	10	0.998	42.52	0.052
A	30	0	1.084	43.35	0.042
A	30	10	1.008	44.55	0.147
B	0	0	0.7621	46.23	0.088
B	0	10	0.9102	44.96	0.138
B	10	0	1.038	43.82	0.052
B	10	10	0.9397	42.24	0.119
B	30	0	1.087	38.31	0.066
B	30	10	1.530	44.46	0.157
C	0	0	0.4741	35.03	0.013
C	0	10	0.9095	45.33	0.202
C	10	0	1.197	45.60	0.098
C	10	10	1.252	41.69	0.069
C	30	0	0.8256	29.96	0.020
C	30	10	1.187	45.30	0.105
D	0	0	0.779	43.93	0.066
D	0	10	0.5322	44.62	0.067
D	10	0	0.8492	46.40	0.058
D	10	10	0.6048	41.29	0.046
D	30	0	1.285	43.56	0.067
D	30	10	0.9336	36.01	0.038
E	0	0	0.6961	44.93	0.048
E	0	10	0.7096	44.72	0.143
E	10	0	1.134	46.90	0.053
E	10	10	0.9141	44.00	0.124
E	30	0	1.158	41.60	0.115
E	30	10	1.036	40.20	0.050
F	0	0	0.6530	36.63	0.026
F	0	10	0.5731	43.85	0.067
F	10	0	1.638	45.93	0.174
F	10	10	1.489	45.25	0.212
F	30	0	1.350	45.60	0.122
F	30	10	1.787	43.71	0.164
