# Supplementary material for: Prospective evidence for independent nitrogen and phosphorus limitation of grasshopper (Chorthippus curtipennis) growth in a tallgrass prairie
Source: PLoS One. 2017 May 16;12(5):e0177754. doi: 10.1371/journal.pone.0177754 (PMC5433754; doi:10.1371/journal.pone.0177754)
Supplement: S1 File — (ZIP) [file pone.0177754.s001.zip › lab_assays.csv]

grasshopper	date	treatment	weight	Growth	Phosphorus (g)	Nitrogen (g)	week
1	7/15/2016	30N	0.1125		0	30	1
2	7/15/2016	30N	0.1512		0	30	1
3	7/15/2016	30N	0.11		0	30	1
4	7/15/2016	30N	0.1115		0	30	1
5	7/15/2016	30N	0.1334		0	30	1
6	7/15/2016	30N	0.1636		0	30	1
7	7/15/2016	30N	0.1846		0	30	1
8	7/15/2016	30N	0.1022		0	30	1
9	7/15/2016	30N	0.0928		0	30	1
10	7/15/2016	30N	0.1031		0	30	1
11	7/15/2016	30N+P	0.121		10	30	1
12	7/15/2016	30N+P	0.167		10	30	1
13	7/15/2016	30N+P	0.1439		10	30	1
14	7/15/2016	30N+P	0.0762		10	30	1
15	7/15/2016	30N+P	0.0883		10	30	1
16	7/15/2016	30N+P	0.1414		10	30	1
17	7/15/2016	30N+P	0.1194		10	30	1
18	7/15/2016	30N+P	0.0882		10	30	1
19	7/15/2016	30N+P	0.1641		10	30	1
20	7/15/2016	30N+P	0.1212		10	30	1
21	7/15/2016	10N	0.0899		0	10	1
22	7/15/2016	10N	0.1674		0	10	1
23	7/15/2016	10N	0.1465		0	10	1
24	7/15/2016	10N	0.1013		0	10	1
25	7/15/2016	10N	0.0837		0	10	1
26	7/15/2016	10N	0.1182		0	10	1
27	7/15/2016	10N	0.1202		0	10	1
28	7/15/2016	10N	0.0999		0	10	1
29	7/15/2016	10N	0.0811		0	10	1
30	7/15/2016	10N	0.1077		0	10	1
31	7/15/2016	10N+P	0.1327		10	10	1
32	7/15/2016	10N+P	0.0924		10	10	1
33	7/15/2016	10N+P	0.1286		10	10	1
34	7/15/2016	10N+P	0.1105		10	10	1
35	7/15/2016	10N+P	0.1248		10	10	1
36	7/15/2016	10N+P	0.1182		10	10	1
37	7/15/2016	10N+P	0.125		10	10	1
38	7/15/2016	10N+P	0.1175		10	10	1
39	7/15/2016	10N+P	0.1104		10	10	1
40	7/15/2016	10N+P	0.2245		10	10	1
41	7/15/2016	0N	0.0762		0	0	1
42	7/15/2016	0N	0.0911		0	0	1
43	7/15/2016	0N	0.115		0	0	1
44	7/15/2016	0N	0.1597		0	0	1
45	7/15/2016	0N	0.086		0	0	1
46	7/15/2016	0N	0.0983		0	0	1
47	7/15/2016	0N	0.0906		0	0	1
48	7/15/2016	0N	0.1275		0	0	1
49	7/15/2016	0N	0.1125		0	0	1
50	7/15/2016	0N	0.1596		0	0	1
51	7/15/2016	0N+P	0.1894		10	0	1
52	7/15/2016	0N+P	0.1161		10	0	1
53	7/15/2016	0N+P	0.1645		10	0	1
54	7/15/2016	0N+P	0.1194		10	0	1
55	7/15/2016	0N+P	0.1016		10	0	1
56	7/15/2016	0N+P	0.1544		10	0	1
57	7/15/2016	0N+P	0.1043		10	0	1
58	7/15/2016	0N+P	0.1551		10	0	1
59	7/15/2016	0N+P	0.1563		10	0	1
60	7/15/2016	0N+P	0.1065		10	0	1
1	7/22/2016	30N	0.1694	0.0569	0	30	2
2	7/22/2016	30N	0.1728	0.0216	0	30	2
3	7/22/2016	30N	0.1757	0.0657	0	30	2
4	7/22/2016	30N	0.0932	-0.0183	0	30	2
5	7/22/2016	30N	0.1672	0.0338	0	30	2
6	7/22/2016	30N	0.1891	0.0255	0	30	2
7	7/22/2016	30N	0.1956	0.011	0	30	2
8	7/22/2016	30N	0.1456	0.0434	0	30	2
9	7/22/2016	30N	0.1374	0.0446	0	30	2
10	7/22/2016	30N	0.1287	0.0256	0	30	2
11	7/22/2016	30N+P	0.1444	0.0234	10	30	2
12	7/22/2016	30N+P	0.1887	0.0217	10	30	2
13	7/22/2016	30N+P	0.1846	0.0407	10	30	2
14	7/22/2016	30N+P	0.0932	0.017	10	30	2
15	7/22/2016	30N+P	0.1693	0.081	10	30	2
16	7/22/2016	30N+P	0.1503	0.0089	10	30	2
17	7/22/2016	30N+P	0.1671	0.0477	10	30	2
18	7/22/2016	30N+P	0.0694	-0.0188	10	30	2
19	7/22/2016	30N+P	0.1855	0.0214	10	30	2
20	7/22/2016	30N+P	0.1429	0.0217	10	30	2
21	7/22/2016	10N	0.1883	0.0984	0	10	2
22	7/22/2016	10N	0.1386	-0.0288	0	10	2
23	7/22/2016	10N	0.112	-0.0345	0	10	2
24	7/22/2016	10N	0.1562	0.0549	0	10	2
25	7/22/2016	10N	0.1161	0.0324	0	10	2
26	7/22/2016	10N	0.0971	-0.0211	0	10	2
27	7/22/2016	10N	0.0905	-0.0297	0	10	2
28	7/22/2016	10N	0.1391	0.0392	0	10	2
29	7/22/2016	10N	0.1039	0.0228	0	10	2
30	7/22/2016	10N	0.1674	0.0597	0	10	2
31	7/22/2016	10N+P	0.1666	0.0339	10	10	2
32	7/22/2016	10N+P	0.125	0.0326	10	10	2
33	7/22/2016	10N+P	0.106	-0.0226	10	10	2
34	7/22/2016	10N+P	0.1801	0.0696	10	10	2
35	7/22/2016	10N+P	0.1278	0.003	10	10	2
36	7/22/2016	10N+P	0.1688	0.0506	10	10	2
37	7/22/2016	10N+P	0.1641	0.0391	10	10	2
38	7/22/2016	10N+P	0.1298	0.0123	10	10	2
39	7/22/2016	10N+P	0.1591	0.0487	10	10	2
40	7/22/2016	10N+P	0.2451	0.0206	10	10	2
41	7/22/2016	0N	0.1453	0.0691	0	0	2
42	7/22/2016	0N	0.1207	0.0296	0	0	2
43	7/22/2016	0N	0.1243	0.0093	0	0	2
44	7/22/2016	0N	0.1468	-0.0129	0	0	2
45	7/22/2016	0N	0.1695	0.0835	0	0	2
46	7/22/2016	0N	0.1698	0.0715	0	0	2
47	7/22/2016	0N	0.1243	0.0337	0	0	2
48	7/22/2016	0N	0.1521	0.0246	0	0	2
49	7/22/2016	0N	0.1499	0.0374	0	0	2
50	7/22/2016	0N	0.1635	0.0039	0	0	2
51	7/22/2016	0N+P	0.1536	-0.0358	10	0	2
52	7/22/2016	0N+P	0.1103	-0.0058	10	0	2
53	7/22/2016	0N+P	0.1765	0.012	10	0	2
54	7/22/2016	0N+P	0.1162	-0.0032	10	0	2
55	7/22/2016	0N+P	0.0841	-0.0175	10	0	2
56	7/22/2016	0N+P	0.1623	0.0079	10	0	2
57	7/22/2016	0N+P	0.2126	0.1083	10	0	2
58	7/22/2016	0N+P	0.1495	-0.0056	10	0	2
59	7/22/2016	0N+P	0.1651	0.0088	10	0	2
60	7/22/2016	0N+P	0.1173	0.0108	10	0	2
1	7/29/2016	30N	0.1215	-0.0479	0	30	3
2	7/29/2016	30N	0.1858	0.013	0	30	3
3	7/29/2016	30N	0.1847	0.009	0	30	3
4	7/29/2016	30N	0.1087	0.0155	0	30	3
5	7/29/2016	30N	0.1904	0.0232	0	30	3
6	7/29/2016	30N	0.1848	-0.0043	0	30	3
7	7/29/2016	30N			0	30	3
8	7/29/2016	30N	0.1021	-0.0435	0	30	3
9	7/29/2016	30N	0.1778	0.0404	0	30	3
10	7/29/2016	30N			0	30	3
11	7/29/2016	30N+P			10	30	3
12	7/29/2016	30N+P	0.1984	0.0097	10	30	3
13	7/29/2016	30N+P	0.1903	0.0057	10	30	3
14	7/29/2016	30N+P	0.112	0.0188	10	30	3
15	7/29/2016	30N+P	0.1841	0.0148	10	30	3
16	7/29/2016	30N+P	0.167	0.0167	10	30	3
17	7/29/2016	30N+P	0.1886	0.0215	10	30	3
18	7/29/2016	30N+P	0.0922	0.0228	10	30	3
19	7/29/2016	30N+P	0.2164	0.0309	10	30	3
20	7/29/2016	30N+P	0.1615	0.0186	10	30	3
21	7/29/2016	10N	0.1232	-0.0651	0	10	3
22	7/29/2016	10N	0.1895	0.0509	0	10	3
23	7/29/2016	10N	0.1386	0.0266	0	10	3
24	7/29/2016	10N	0.1271	-0.0291	0	10	3
25	7/29/2016	10N	0.1382	0.0221	0	10	3
26	7/29/2016	10N	0.1097	0.0126	0	10	3
27	7/29/2016	10N	0.1188	0.0283	0	10	3
28	7/29/2016	10N	0.1782	0.0391	0	10	3
29	7/29/2016	10N	0.167	0.0631	0	10	3
30	7/29/2016	10N	0.1733	0.0059	0	10	3
31	7/29/2016	10N+P	0.163	-0.0036	10	10	3
32	7/29/2016	10N+P	0.1155	-0.0095	10	10	3
33	7/29/2016	10N+P	0.1454	0.0394	10	10	3
34	7/29/2016	10N+P	0.1447	-0.0354	10	10	3
35	7/29/2016	10N+P	0.1761	0.0483	10	10	3
36	7/29/2016	10N+P	0.1448	-0.024	10	10	3
37	7/29/2016	10N+P	0.1909	0.0268	10	10	3
38	7/29/2016	10N+P	0.1843	0.0545	10	10	3
39	7/29/2016	10N+P	0.1952	0.0361	10	10	3
40	7/29/2016	10N+P	0.2506	0.0055	10	10	3
41	7/29/2016	0N	0.1082	-0.0371	0	0	3
42	7/29/2016	0N	0.1365	0.0158	0	0	3
43	7/29/2016	0N	0.125	0.0007	0	0	3
44	7/29/2016	0N	0.1528	0.006	0	0	3
45	7/29/2016	0N	0.1464	-0.0231	0	0	3
46	7/29/2016	0N	0.1603	-0.0095	0	0	3
47	7/29/2016	0N	0.1418	0.0175	0	0	3
48	7/29/2016	0N	0.1704	0.0183	0	0	3
49	7/29/2016	0N	0.1514	0.0015	0	0	3
50	7/29/2016	0N	0.1955	0.032	0	0	3
51	7/29/2016	0N+P	0.204	0.0504	10	0	3
52	7/29/2016	0N+P	0.1547	0.0444	10	0	3
53	7/29/2016	0N+P	0.2127	0.0362	10	0	3
54	7/29/2016	0N+P	0.1137	-0.0025	10	0	3
55	7/29/2016	0N+P			10	0	3
56	7/29/2016	0N+P	0.1795	0.0172	10	0	3
57	7/29/2016	0N+P	0.164	-0.0486	10	0	3
58	7/29/2016	0N+P	0.1829	0.0334	10	0	3
59	7/29/2016	0N+P	0.1987	0.0336	10	0	3
60	7/29/2016	0N+P	0.1777	0.0604	10	0	3
1	8/5/2016	30N	0.1323	0.0108	0	30	4
2	8/5/2016	30N	0.2468	0.061	0	30	4
3	8/5/2016	30N	0.2229	0.0382	0	30	4
4	8/5/2016	30N	0.2258	0.1171	0	30	4
5	8/5/2016	30N	0.1867	-0.0037	0	30	4
6	8/5/2016	30N	0.2266	0.0418	0	30	4
7	8/5/2016	30N			0	30	4
8	8/5/2016	30N			0	30	4
9	8/5/2016	30N	0.2195	0.0417	0	30	4
10	8/5/2016	30N			0	30	4
11	8/5/2016	30N+P			10	30	4
12	8/5/2016	30N+P	0.13	-0.0684	10	30	4
13	8/5/2016	30N+P			10	30	4
14	8/5/2016	30N+P	0.1734	0.0614	10	30	4
15	8/5/2016	30N+P	0.1961	0.012	10	30	4
16	8/5/2016	30N+P	0.1566	-0.0104	10	30	4
17	8/5/2016	30N+P	0.2928	0.1042	10	30	4
18	8/5/2016	30N+P	0.0802	-0.012	10	30	4
19	8/5/2016	30N+P	0.2339	0.0175	10	30	4
20	8/5/2016	30N+P	0.2563	0.0948	10	30	4
21	8/5/2016	10N	0.1177	-0.0055	0	10	4
22	8/5/2016	10N	0.2314	0.0419	0	10	4
23	8/5/2016	10N	0.1616	0.023	0	10	4
24	8/5/2016	10N	0.1337	0.0066	0	10	4
25	8/5/2016	10N	0.144	0.0058	0	10	4
26	8/5/2016	10N	0.1847	0.075	0	10	4
27	8/5/2016	10N	0.236	0.1172	0	10	4
28	8/5/2016	10N	0.2173	0.0391	0	10	4
29	8/5/2016	10N	0.1514	-0.0156	0	10	4
30	8/5/2016	10N	0.1641	-0.0092	0	10	4
31	8/5/2016	10N+P	0.1992	0.0362	10	10	4
32	8/5/2016	10N+P	0.1153	-0.0002	10	10	4
33	8/5/2016	10N+P	0.1865	0.0411	10	10	4
34	8/5/2016	10N+P	0.2125	0.0678	10	10	4
35	8/5/2016	10N+P	0.1906	0.0145	10	10	4
36	8/5/2016	10N+P	0.2425	0.0977	10	10	4
37	8/5/2016	10N+P	0.2185	0.0276	10	10	4
38	8/5/2016	10N+P	0.2567	0.0724	10	10	4
39	8/5/2016	10N+P	0.2519	0.0567	10	10	4
40	8/5/2016	10N+P	0.3625	0.1119	10	10	4
41	8/5/2016	0N	0.1031	-0.0051	0	0	4
42	8/5/2016	0N	0.1667		0	0	4
43	8/5/2016	0N	0.1395	0.0145	0	0	4
44	8/5/2016	0N	0.1508	-0.002	0	0	4
45	8/5/2016	0N	0.2009	0.0545	0	0	4
46	8/5/2016	0N	0.211	0.0507	0	0	4
47	8/5/2016	0N	0.1591	0.0173	0	0	4
48	8/5/2016	0N	0.1602	-0.0102	0	0	4
49	8/5/2016	0N	0.1345	-0.0169	0	0	4
50	8/5/2016	0N	0.2373	0.0418	0	0	4
51	8/5/2016	0N+P	0.1952	-0.0088	10	0	4
52	8/5/2016	0N+P	0.172	0.0173	10	0	4
53	8/5/2016	0N+P	0.2609	0.0482	10	0	4
54	8/5/2016	0N+P	0.1607	0.047	10	0	4
55	8/5/2016	0N+P			10	0	4
56	8/5/2016	0N+P	0.2136	0.0341	10	0	4
57	8/5/2016	0N+P	0.1896	0.0256	10	0	4
58	8/5/2016	0N+P	0.2179	0.035	10	0	4
59	8/5/2016	0N+P	0.247	0.0483	10	0	4
60	8/5/2016	0N+P	0.2086	0.0309	10	0	4
1	8/12/2016	30N	0.1636		0	30	5
2	8/12/2016	30N	0.2641		0	30	5
3	8/12/2016	30N	0.2767		0	30	5
4	8/12/2016	30N			0	30	5
5	8/12/2016	30N	0.2289		0	30	5
6	8/12/2016	30N	0.2427		0	30	5
7	8/12/2016	30N			0	30	5
8	8/12/2016	30N			0	30	5
9	8/12/2016	30N	0.2631		0	30	5
10	8/12/2016	30N			0	30	5
11	8/12/2016	30N+P			10	30	5
12	8/12/2016	30N+P	0.1958		10	30	5
13	8/12/2016	30N+P			10	30	5
14	8/12/2016	30N+P	0.1839		10	30	5
15	8/12/2016	30N+P	0.1841		10	30	5
16	8/12/2016	30N+P	0.2128		10	30	5
17	8/12/2016	30N+P	0.2188		10	30	5
18	8/12/2016	30N+P	0.1279		10	30	5
19	8/12/2016	30N+P	0.2368		10	30	5
20	8/12/2016	30N+P	0.2552		10	30	5
21	8/12/2016	10N	0.168		0	10	5
22	8/12/2016	10N	0.1985		0	10	5
23	8/12/2016	10N	0.1817		0	10	5
24	8/12/2016	10N	0.1623		0	10	5
25	8/12/2016	10N	0.1761		0	10	5
26	8/12/2016	10N	0.1764		0	10	5
27	8/12/2016	10N	0.1686		0	10	5
28	8/12/2016	10N	0.2444		0	10	5
29	8/12/2016	10N	0.2344		0	10	5
30	8/12/2016	10N	0.2489		0	10	5
31	8/12/2016	10N+P	0.2662		10	10	5
32	8/12/2016	10N+P	0.1647		10	10	5
33	8/12/2016	10N+P	0.162		10	10	5
34	8/12/2016	10N+P	0.2575		10	10	5
35	8/12/2016	10N+P	0.2452		10	10	5
36	8/12/2016	10N+P	0.2415		10	10	5
37	8/12/2016	10N+P	0.2756		10	10	5
38	8/12/2016	10N+P	0.26		10	10	5
39	8/12/2016	10N+P	0.2411		10	10	5
40	8/12/2016	10N+P	0.2563		10	10	5
41	8/12/2016	0N	0.1434		0	0	5
42	8/12/2016	0N	0.1809		0	0	5
43	8/12/2016	0N	0.1654		0	0	5
44	8/12/2016	0N	0.1835		0	0	5
45	8/12/2016	0N	0.2102		0	0	5
46	8/12/2016	0N	0.2114		0	0	5
47	8/12/2016	0N			0	0	5
48	8/12/2016	0N	0.1925		0	0	5
49	8/12/2016	0N	0.1731		0	0	5
50	8/12/2016	0N	0.2498		0	0	5
51	8/12/2016	0N+P	0.2475		10	0	5
52	8/12/2016	0N+P	0.2066		10	0	5
53	8/12/2016	0N+P	0.24		10	0	5
54	8/12/2016	0N+P	0.1572		10	0	5
55	8/12/2016	0N+P			10	0	5
56	8/12/2016	0N+P	0.2127		10	0	5
57	8/12/2016	0N+P	0.2134		10	0	5
58	8/12/2016	0N+P	0.2453		10	0	5
59	8/12/2016	0N+P	0.2338		10	0	5
60	8/12/2016	0N+P	0.2329		10	0	5
