# Supplementary material for: Prospective evidence for independent nitrogen and phosphorus limitation of grasshopper (Chorthippus curtipennis) growth in a tallgrass prairie
Source: PLoS One. 2017 May 16;12(5):e0177754. doi: 10.1371/journal.pone.0177754 (PMC5433754; doi:10.1371/journal.pone.0177754)
Supplement: S1 File — (ZIP) [file pone.0177754.s001.zip › field_cages.csv]

Block	Nutrient Level	weight	Phosphorus (g)	Nitrogen (g)
A	0N	0.1728	0	0
A	0N+P	0.227	10	0
A	10N	0.1972	0	10
A	10N+P		10	10
A	30N	0.2169	0	30
A	30N	0.1084	0	30
A	30N+P	0.2044	10	30
A	30N+P	0.2173	10	30
B	0N	0.2128	0	0
B	0N+P	0.185	10	0
B	0N+P	0.1725	10	0
B	10N		0	10
B	10N+P	0.2404	10	10
B	30N	0.1125	0	30
B	30N	0.2134	0	30
B	30N+P	0.206	10	30
C	0N	0.2122	0	0
C	0N+P	0.173	10	0
C	0N+P	0.179	10	0
C	10N	0.2083	0	10
C	10N+P	0.1351	10	10
C	30N	0.1096	0	30
C	30N	0.1918	0	30
C	30N+P	0.1316	10	30
C	30N+P	0.1345	10	30
D	0N	0.2126	0	0
D	0N+P	0.2268	10	0
D	10N	0.121	0	10
D	10N	0.1517	0	10
D	10N+P	0.1865	10	10
D	30N	0.1278	0	30
D	30N	0.2027	0	30
D	30N+P	0.2435	10	30
E	0N	0.2271	0	0
E	0N	0.1982	0	0
E	0N+P	0.1859	10	0
E	0N+P	0.1779	10	0
E	10N	0.1918	0	10
E	10N+P		10	10
E	30N	0.2011	0	30
E	30N	0.2016	0	30
E	30N+P		10	30
F	0N	0.132	0	0
F	0N	0.2236	0	0
F	0N+P	0.1248	10	0
F	0N+P	0.1923	10	0
F	10N		0	10
F	10N+P	0.2122	10	10
F	30N	0.128	0	30
F	30N	0.1852	0	30
F	30N+P		10	30
