# Supplementary material for: Prospective evidence for independent nitrogen and phosphorus limitation of grasshopper (Chorthippus curtipennis) growth in a tallgrass prairie
Source: PLoS One. 2017 May 16;12(5):e0177754. doi: 10.1371/journal.pone.0177754 (PMC5433754; doi:10.1371/journal.pone.0177754)
Supplement: S1 File — (ZIP) [file pone.0177754.s001.zip › before_weights.csv]

grasshopper	weight (g)
1	0.0889
2	0.0771
3	0.1026
4	0.0789
5	0.0566
6	0.0723
7	0.0673
8	0.0778
9	0.0867
10	0.0739
11	0.0747
12	0.0461
13	0.0618
14	0.814
15	0.0622
16	0.042
17	0.0581
18	0.0966
19	0.0665
20	0.0646
21	0.0873
22	0.0917
23	0.0922
24	0.0809
25	0.0911
26	0.0762
27	0.0983
28	0.0455
29	0.0906
30	0.0993
31	0.0718
32	0.0811
33	0.097
34	0.854
35	0.0658
36	0.0798
37	0.0682
38	0.0947
39	0.0732
40	0.0888
41	0.088
42	0.0922
43	0.0745
44	0.0908
45	0.0782
46	0.0699
47	0.0712
48	0.0883
49	0.0698
50	0.0905
51	0.0562
52	0.0846
53	0.0671
54	0.0683
55	0.0932
56	0.0521
57	0.0841
58	0.0891
59	0.0694
60	0.0495
61	0.0887
62	0.0674
63	0.0757
64	0.0956
65	0.0651
66	0.0728
67	0.0765
68	0.0503
69	0.0971
70	0.0651
71	0.1009
72	0.0728
