# Supplementary material for: Prospective evidence for independent nitrogen and phosphorus limitation of grasshopper (Chorthippus curtipennis) growth in a tallgrass prairie
Source: PLoS One. 2017 May 16;12(5):e0177754. doi: 10.1371/journal.pone.0177754 (PMC5433754; doi:10.1371/journal.pone.0177754)
Supplement: S1 File — (ZIP) [file pone.0177754.s001.zip › plant_nutrition.py]

import matplotlib.pyplot as plt
import numpy as np
import pandas as pd
import seaborn as sns
import pystan as pyst
sns.set(context='talk', style='ticks', font_scale=1.2, rc={'xtick.direction':'in', 'ytick.direction':'in', 'xtick.top': True, 'ytick.right': True})

p_nut_data = pd.read_csv('~/Documents/CSU/Insect_NPlimitation_REU/data/plant_nutrition.csv')
p_nut_data = p_nut_data[p_nut_data['Nitrogen Treatment'] < 30].copy()
p_nut_data.dropna(inplace=True, subset=['Nitrogen Treatment', 'Phosphorus Treatment'])
p_nut_data.rename(columns={'Nitrogen Treatment': 'Ntreat', 'Phosphorus Treatment': 'Ptreat'}, inplace=True)

newdata = pd.DataFrame({'N': list(p_nut_data['N']),
			'P': list(p_nut_data['P']),
			'Ntreat': list(p_nut_data['Ntreat']),
			'Ptreat': list(p_nut_data['Ptreat']),
			'Block': list(p_nut_data['Block'])})

sns.factorplot(x='Ntreat', y='N',
		data=newdata)
plt.show()

sns.factorplot(x='Ptreat', y='P',
		data=newdata)
plt.show()

stanModel = """
data{
	int<lower=1> N;
	int<lower=1> K;
	matrix[N, 2] Y;
	matrix[N,K] X;
}
parameters{
	matrix[K,2] B;
	cholesky_factor_corr[2] Omega_Y;
	vector<lower=0>[2] tau_y;;
}
model{
	matrix[2,2] Sigma_Y;
	matrix[N,2] Yhat;

	Yhat = X*B;
	Sigma_Y = diag_pre_multiply(tau_y, Omega_Y);
	for(n in 1:N){
		Y[n] ~ multi_normal_cholesky(Yhat[n], Sigma_Y);
	}

	//to_vector(B) ~ normal(0,1);
}
"""
compMod = pyst.StanModel(model_code=stanModel)

from patsy import dmatrix as design
design_X = design('~C(Ntreat) * C(Ptreat) + Block', newdata)
datalist = {'N': newdata.shape[0],
		'K': design_X.shape[1],
		'Y': newdata[['N', 'P']].apply(lambda x: (x-x.mean())/x.std(), axis=0),
		'X': np.array(design_X)}
fit = compMod.sampling(data=datalist, iter=50000, chains=4)

B = fit.extract('B')['B']
B_n = pd.DataFrame(B[:,:,0], columns=design_X.design_info.column_names)
B_n.plot(kind='kde', legend=False)
plt.show()
np.mean(B_n > 0)

newdata.groupby(['Ntreat'])['N'].agg({'mu': np.mean, 'std': lambda x: x.std()/np.sqrt(x.count())})


B_p = pd.DataFrame(B[:,:,1], columns=design_X.design_info.column_names)
B_p.plot(kind='kde', legend=False)
plt.show()
np.mean(B_p > 0)

newdata.groupby(['Ptreat'])['P'].agg({'mu': np.mean, 'std': lambda x: x.std()/np.sqrt(x.count())})
