# Supplementary material for: Prospective evidence for independent nitrogen and phosphorus limitation of grasshopper (Chorthippus curtipennis) growth in a tallgrass prairie
Source: PLoS One. 2017 May 16;12(5):e0177754. doi: 10.1371/journal.pone.0177754 (PMC5433754; doi:10.1371/journal.pone.0177754)
Supplement: S1 File — (ZIP) [file pone.0177754.s001.zip › lab_assays.py]

import matplotlib.pyplot as plt
import numpy as np
import pandas as pd
import seaborn as sns
import pystan as pyst
from patsy import dmatrix
sns.set(context='talk', style='ticks', font_scale=1.2, rc={'xtick.direction':'in', 'ytick.direction':'in', 'xtick.top': True, 'ytick.right': True})

lab_data = pd.read_csv('/home/auerilas/Documents/CSU/Insect_NPlimitation_REU/data/lab_assays.csv')

newdata = pd.DataFrame({'week': list(lab_data['week']),
	'Ntreat': list(lab_data['Nitrogen (g)']),
	'Ptreat': list(lab_data['Phosphorus (g)']),
	'weight': list(lab_data['weight']),
	'grasshopper': list(lab_data['grasshopper'])})
newdata = newdata[newdata['Ntreat']<30].copy()
newdata['grasshopper_2'] = newdata['grasshopper']-20
newdata.dropna(subset=['weight'], inplace=True)

g = sns.lmplot(x='week', y='weight', col='Ntreat', hue='Ptreat',
	data=newdata)
plt.show()

stanModel = """
data{
	int<lower=1> N;
	vector[N] y;
	matrix[N,2] X;
	int<lower=1> individual[N];
	matrix[max(individual),4] G;
}
parameters{
	matrix[2, max(individual)] Z;
	real<lower=0> sd_y;
	matrix[4,2] U;
	vector<lower=0, upper=pi()/2.>[2] tau_B_unif;
	cholesky_factor_corr[2] Omega_B;
}
transformed parameters{
	vector[N] yhat;
	vector<lower=0>[2] tau_B;
	matrix[max(individual), 2] B;

	for(k in 1:2){
		tau_B[k] = 2.5*tan(tau_B_unif[k]);
	}

	B = G*U + (diag_pre_multiply(tau_B, Omega_B)*Z)';
	yhat = rows_dot_product(X, B[individual]);
}
model{

	y ~ normal(yhat, sd_y);

	to_vector(Z) ~ normal(0, 1);
	to_vector(U) ~ normal(0, 1);
	Omega_B ~ lkj_corr_cholesky(2.0);
	sd_y ~ cauchy(0, 2.5);
}
generated quantities{
	vector[N] resids;

	resids = y-yhat;
}
"""

comp_mod = pyst.StanModel(model_code=stanModel)

X = dmatrix('~week', newdata)
ind_data = newdata.drop_duplicates(subset=['grasshopper_2'])
G = dmatrix('~C(Ntreat)*C(Ptreat)', ind_data)

datadict = {'N': X.shape[0],
	'y': (lambda x: (x-x.mean())/x.std())(newdata['weight']),
	'X': np.array(X),
	'individual': newdata['grasshopper_2'],
	'G': np.array(G)}
fit = comp_mod.sampling(data=datadict, iter=50000, chains=4)

B = fit.extract('B')['B']
ind_ints = pd.DataFrame(B[:,:,0])
ind_slopes = pd.DataFrame(B[:,:,1])
ind_ints.plot(kind='kde', legend=False)
plt.show()
ind_slopes.plot(kind='kde', legend=False)
plt.show()

U_int = pd.DataFrame(fit.extract('U')['U'][:,:,0],
	columns=G.design_info.column_names)
U_int.plot(kind='kde')
plt.show()

U_lin = pd.DataFrame(fit.extract('U')['U'][:,:,1],
	columns=G.design_info.column_names)
U_lin.plot(kind='kde')
plt.show()

np.mean(U_int > 0)
np.mean(U_lin > 0)

### PLOTTING
x_pred = np.linspace(1, 5, 100)

yhat_n0p0 = np.empty((U_lin.shape[0], 100))
yhat_n0p10 = np.empty(yhat_n0p0.shape)
yhat_n10p0 = np.empty(yhat_n0p0.shape)
yhat_n10p10 = np.empty(yhat_n0p0.shape)

for i in range(yhat_n0p0.shape[0]):
	yhat_n0p0[i] = U_int.iloc[i,0] + U_lin.iloc[i,0]*x_pred
	yhat_n0p10[i] = (U_int.iloc[i,0] + U_int.iloc[i,2])+ (U_lin.iloc[i,0] + U_lin.iloc[i,2])*x_pred
	yhat_n10p0[i] = (U_int.iloc[i,0] + U_int.iloc[i,1])+ (U_lin.iloc[i,0] + U_lin.iloc[i,1])*x_pred
	yhat_n10p10[i] = (U_int.iloc[i,0] + U_int.iloc[i,1] + U_int.iloc[i,2])+ (U_lin.iloc[i,0] + U_lin.iloc[i,1] + U_lin.iloc[i,2])*x_pred

yhat_n0p0 = yhat_n0p0*newdata['weight'].std() + newdata['weight'].mean()
yhat_n0p10 = yhat_n0p10*newdata['weight'].std() + newdata['weight'].mean()
yhat_n10p0 = yhat_n10p0*newdata['weight'].std() + newdata['weight'].mean()
yhat_n10p10 = yhat_n10p10*newdata['weight'].std() + newdata['weight'].mean()


f, ax = plt.subplots(1,2,figsize=(10, 4))
#N0-P0
mean_reg = yhat_n0p0.mean(axis=0)
lower = np.percentile(yhat_n0p0, 2.5, 0)
upper = np.percentile(yhat_n0p0, 97.5, 0)
temp_df = newdata[(newdata['Ntreat']==0)&(newdata['Ptreat']==0)]
summ = temp_df.groupby(['week'], as_index=False)['weight'].agg({'mean':np.mean, 'SE':lambda x: x.std()/np.sqrt(x.count())})
ax[0].errorbar(summ['week'], summ['mean'], yerr=summ['SE'], fmt='o', 
		mfc='w', mec='k', ecolor='k', mew=1, label='0', capsize=0)
# ax[0].fill_between(x_pred, lower, upper, facecolor='grey', alpha=0.5, edgecolor='None')
ax[0].plot(x_pred, mean_reg, 'k--')


#N0-P10
mean_reg = yhat_n0p10.mean(axis=0)
lower = np.percentile(yhat_n0p10, 2.5, 0)
upper = np.percentile(yhat_n0p10, 97.5, 0)
temp_df = newdata[(newdata['Ntreat']==0)&(newdata['Ptreat']==10)]
summ = temp_df.groupby(['week'], as_index=False)['weight'].agg({'mean':np.mean, 'SE':lambda x: x.std()/np.sqrt(x.count())})
ax[0].errorbar(summ['week'], summ['mean'], yerr=summ['SE'], fmt='o', 
		mfc='k', ecolor='k', mec='k', mew=1, label='10', capsize=0)
# ax[0].fill_between(x_pred, lower, upper, facecolor='grey', alpha=0.5, edgecolor='None')
ax[0].plot(x_pred, mean_reg, 'k-')

ax[0].set_title('Nitrogen\n(0 g $m^{-2}$)')
ax[0].set_xlim(0.5, 5.5)
ax[0].set_xlabel('Week')
ax[0].set_ylabel('Grasshopper Mass (g)')
ax[0].set_ylim(0.09, 0.27)

#N10-P0
mean_reg = yhat_n10p0.mean(axis=0)
lower = np.percentile(yhat_n10p0, 2.5, 0)
upper = np.percentile(yhat_n10p0, 97.5, 0)
temp_df = newdata[(newdata['Ntreat']==10)&(newdata['Ptreat']==0)]
summ = temp_df.groupby(['week'], as_index=False)['weight'].agg({'mean':np.mean, 'SE':lambda x: x.std()/np.sqrt(x.count())})
ax[1].errorbar(summ['week'], summ['mean'], yerr=summ['SE'], fmt='o', 
		mfc='w', mec='k', ecolor='k', mew=1, label='0', capsize=0)
# ax[1].fill_between(x_pred, lower, upper, facecolor='grey', alpha=0.5, edgecolor='None')
ax[1].plot(x_pred, mean_reg, 'k--')


#N10-P10
mean_reg = yhat_n10p10.mean(axis=0)
lower = np.percentile(yhat_n10p10, 2.5, 0)
upper = np.percentile(yhat_n10p10, 97.5, 0)
temp_df = newdata[(newdata['Ntreat']==10)&(newdata['Ptreat']==10)]
summ = temp_df.groupby(['week'], as_index=False)['weight'].agg({'mean':np.mean, 'SE':lambda x: x.std()/np.sqrt(x.count())})
ax[1].errorbar(summ['week'], summ['mean'], yerr=summ['SE'], fmt='o', 
		mfc='k', mec='k', ecolor='k', mew=1, label='10', capsize=0)
# ax[1].fill_between(x_pred, lower, upper, facecolor='grey', alpha=0.5, edgecolor='None')
ax[1].plot(x_pred, mean_reg, 'k-')

ax[1].set_title('Nitrogen\n(10 g $m^{-2}$)')
ax[1].set_xlim(0.5, 5.5)
ax[1].legend(loc=2, title=r'Phosphorus (g $m^{-2}$)', bbox_to_anchor=(1.01, 1))
ax[1].set_xlabel('Week')
ax[1].set_ylim(0.09, 0.27)
ax[1].set_yticklabels('')

plt.savefig('/home/auerilas/Documents/CSU/Insect_NPlimitation_REU/analyses/lab_assays.png')
plt.show()


## N:P RATIO
np_data = pd.read_csv('/home/auerilas/Documents/CSU/Insect_NPlimitation_REU/data/plant_nutrition.csv')
np_data = np_data.iloc[:,:6].copy()
np_data.dropna(inplace=True)
np_data.rename(columns={'Nitrogen Treatment': 'Ntreat', 'Phosphorus Treatment': 'Ptreat'}, inplace=True)

np_means = np_data.groupby(['Ntreat', 'Ptreat'], as_index=False)[['N', 'P']].mean()

merged = pd.merge(ind_data, np_means)
merged['NP_rat'] = merged['N'] / merged['P']

stanModel = """
data{
	int<lower=1> N;
	vector[N] y;
	matrix[N,2] X;
	int<lower=1> individual[N];
	matrix[max(individual),2] G;
}
parameters{
	matrix[2, max(individual)] Z;
	real<lower=0> sd_y;
	matrix[2,2] U;
	vector<lower=0, upper=pi()/2.>[2] tau_B_unif;
	cholesky_factor_corr[2] Omega_B;
}
transformed parameters{
	vector[N] yhat;
	vector<lower=0>[2] tau_B;
	matrix[max(individual), 2] B;

	for(k in 1:2){
		tau_B[k] = 2.5*tan(tau_B_unif[k]);
	}

	B = G*U + (diag_pre_multiply(tau_B, Omega_B)*Z)';
	yhat = rows_dot_product(X, B[individual]);
}
model{

	y ~ normal(yhat, sd_y);

	to_vector(Z) ~ normal(0, 1);
	to_vector(U) ~ normal(0, 1);
	Omega_B ~ lkj_corr_cholesky(2.0);
	sd_y ~ cauchy(0, 2.5);
}
generated quantities{
	vector[N] resids;

	resids = y-yhat;
}
"""
comp_mod = pyst.StanModel(model_code=stanModel)

X = dmatrix('~week', newdata)
ind_data = newdata.drop_duplicates(subset=['grasshopper_2'])
G = dmatrix('~NP_rat', merged)

datadict = {'N': X.shape[0],
	'y': (lambda x: (x-x.mean())/x.std())(newdata['weight']),
	'X': np.array(X),
	'individual': newdata['grasshopper_2'],
	'G': np.array(G)}
fit = comp_mod.sampling(data=datadict, iter=50000, chains=4)


U_lin = pd.DataFrame(fit.extract('U')['U'][:,:,1],
	columns=G.design_info.column_names)
U_lin.plot(kind='kde')
plt.show()

np.mean(U_int > 0)
np.mean(U_lin > 0)
