# Supplementary material for: Prospective evidence for independent nitrogen and phosphorus limitation of grasshopper (Chorthippus curtipennis) growth in a tallgrass prairie
Source: PLoS One. 2017 May 16;12(5):e0177754. doi: 10.1371/journal.pone.0177754 (PMC5433754; doi:10.1371/journal.pone.0177754)
Supplement: S1 File — (ZIP) [file pone.0177754.s001.zip › field_cages.py]

import matplotlib.pyplot as plt
import numpy as np
import scipy.stats as st
import pandas as pd
import seaborn as sns
import pystan as pyst
sns.set(context='talk', style='ticks', font_scale=1.2, rc={'xtick.direction':'in', 'ytick.direction':'in', 'xtick.top': True, 'ytick.right': True})

fc_data = pd.read_csv('~/Documents/CSU/Insect_NPlimitation_REU/data/field_cages.csv')
fc_data = fc_data[fc_data['Nitrogen (g)']<30]
newdata = pd.DataFrame({'Block': list(fc_data['Block ']),
	'Ptreat': list(fc_data['Phosphorus (g)']),
	'Ntreat': list(fc_data['Nitrogen (g)']),
	'Weight': list(fc_data['weight'])})
newdata.dropna(inplace=True)

import patsy
design_X = patsy.dmatrix('C(Ntreat)*C(Ptreat) + Block', newdata)

stanMod = """
data{
	int<lower=1> N;
	int<lower=1> K;
	vector[N] y;
	matrix[N,K] X;
}
parameters{
	vector[K] b;
	real<lower=0> sd_y;
}
transformed parameters{
	vector[N] yhat;
	yhat = X*b;
}
model{
	y ~ normal(yhat, sd_y);
	//b ~ normal(0, 1);
}
generated quantities{
	vector[N] resid;

	resid = y-yhat;
}
"""
compMod = pyst.StanModel(model_code=stanMod)

datalist = {'N': design_X.shape[0], 'K':design_X.shape[1],
	'y': (lambda x: (x-x.mean())/x.std())(newdata['Weight']),
	'X': np.array(design_X)}
fit = compMod.sampling(data=datalist, iter=50000, chains=4)

resids = pd.DataFrame(fit.extract('resid')['resid'])
fitted = pd.DataFrame(fit.extract('yhat')['yhat'])

plt.plot(resids.mean(), fitted.mean(), 'ko')
plt.show()

st.probplot(resids.mean(), dist='norm', plot=plt)
plt.show()

b = pd.DataFrame(fit.extract('b')['b'], columns=design_X.design_info.column_names)
b.plot(kind='kde', legend=False)
plt.show()

np.mean(b < 0)

n0p0 = b.iloc[:,0]
n10p0 = b.iloc[:,0] + b.iloc[:,1]

np.mean((n0p0 - n10p0) > 0 )


n0p10 = b.iloc[:,0] + b.iloc[:,2]
n10p10 = b.iloc[:,0] + b.iloc[:,1] + b.iloc[:,2] + b.iloc[:,8]

np.mean((n0p10 - n10p10) > 0 )


summary = newdata.groupby(['Ntreat', 'Ptreat'], as_index=False)['Weight'].agg({'mean': np.mean, 'SE': st.sem})

colors = {0: 'w', 10: 'k'}
f,ax = plt.subplots(figsize=(4.5, 5.5))
for i in [0,10]:
	td = summary[summary['Ptreat']==i]
	ax.errorbar(np.array([0.5,1.5]) + 0.25*(i/10.), td['mean'], yerr=td['SE'], fmt='o',
		mec='k', mew=1, mfc=colors[i], ecolor='k', ms=12, label=i)

ax.set_xlim(0.25, 2)
ax.set_xticks([0.625, 1.625])
ax.set_xticklabels([0, 10])
ax.set_xlabel(r'Nitrogen (g m$^{-2}$)')
ax.set_ylim(0.15, 0.22)
ax.set_ylabel(r'Final Mass of $\it{C. curtipennis}$ (g)')
ax.legend(loc=9, bbox_to_anchor=(0.5, 1.25), ncol=2, title=r'Phosphorus (g $m^{-2}$)')
plt.savefig('/home/auerilas/Documents/CSU/Insect_NPlimitation_REU/analyses/field_cages.png')
plt.show()


## N:P ratio
np_data = pd.read_csv('/home/auerilas/Documents/CSU/Insect_NPlimitation_REU/data/plant_nutrition.csv')
np_data = np_data.iloc[:,:6].copy()
np_data.dropna(inplace=True)
np_data.rename(columns={'Nitrogen Treatment': 'Ntreat', 'Phosphorus Treatment': 'Ptreat'}, inplace=True)

merged = pd.merge(newdata, np_data)
merged['NP_rat'] = merged['N'] / merged['P']

plt.plot(merged['NP_rat'], merged['Weight'], 'o')
plt.show()

np_ratio_mod = """
data{
	int<lower=0> N;
	vector[N] ratio;
	vector[N] y;	
}
parameters{
	real<lower=0> sd_y;
	real a;
	real b;
}
transformed parameters{
	vector[N] yhat;

	yhat = a + b*ratio;
}
model{
	y ~ normal(yhat, sd_y);

	a ~ normal(0,1);
	b ~ normal(0,1);
}
"""
compMod2 = pyst.StanModel(model_code=np_ratio_mod)

datalist2 = {'N': merged.shape[0], 'ratio': merged['NP_rat'], 'y': (lambda x: (x-x.mean())/x.std())(newdata['Weight'])}
fit2 = compMod2.sampling(data=datalist2, iter=50000, chains=4)

b = fit2.extract('b')['b']
np.mean(b < 0)
