# Supplementary material for: Prospective evidence for independent nitrogen and phosphorus limitation of grasshopper (Chorthippus curtipennis) growth in a tallgrass prairie
Source: PLoS One. 2017 May 16;12(5):e0177754. doi: 10.1371/journal.pone.0177754 (PMC5433754; doi:10.1371/journal.pone.0177754)
Supplement: S1 File — (ZIP) [file pone.0177754.s001.zip › before_weights.py]

import numpy as np
import pandas as pd
import seaborn as sns
sns.set(context='talk', style='ticks', font_scale=1.2, rc={'xtick.direction':'in', 'ytick.direction':'in', 'xtick.top': True, 'ytick.right': True})

before_data = pd.read_csv('/home/auerilas/Documents/CSU/Insect_NPlimitation_REU/data/before_weights.csv')

id_vector = np.repeat(range(4), 18)

nsim = 10000
N_diff = np.repeat(np.nan, nsim)
P_diff = np.repeat(np.nan, nsim)

for i in range(nsim):
	permuted_id = np.random.choice(id_vector, len(id_vector), replace=False)
	N0_P0 = before_data['weight (g)'][permuted_id==0]
	N10_P0 = before_data['weight (g)'][permuted_id==1]
	N0_P10 = before_data['weight (g)'][permuted_id==2]
	N10_P10 = before_data['weight (g)'][permuted_id==3]
	N_diff[i] = (N10_P0.mean() + N10_P10.mean())/2. - (N0_P0.mean() + N0_P10.mean())/2.
	P_diff[i] = (N0_P10.mean() + N10_P10.mean())/2. - (N0_P0.mean() + N10_P0.mean())/2.

np.mean(N_diff > 0)
np.mean(P_diff > 0)
